# Supplementary material for: Costs of resistance and infection by a generalist pathogen
Source: Ecol Evol. 2016 Feb 17;6(6):1737–44. doi: 10.1002/ece3.1889 (PMC4757773; doi:10.1002/ece3.1889)
Supplement: Supplementary file 2 [file ECE3-6-1737-s002.bib]

@Article{ anderson1978,
	title = "Regulation and stability of host-parasite population interactions: I. Regulatory processes",
	author = "Roy M Anderson and Robert M May",
	journal = "Journal of Animal Ecology",
	pages = "219--247",
	year = "1978",
	publisher = "JSTOR"
}

@Article{ auld2012,
	title = "Epidemiology of a \textit{Daphnia}-multiparasite system and its implications for the {R}ed {Q}ueen",
	author = "Stuart KJR Auld and Spencer R Hall and Meghan A Duffy",
	journal = "PloS one",
	volume = "7",
	number = "6",
	pages = "e39564",
	year = "2012",
	publisher = "Public Library of Science"
}

@article{penczykowski2014,
  title={Poor resource quality lowers transmission potential by changing foraging behaviour},
  author={Penczykowski, Rachel M and Lemanski, Brian CP and Sieg, R Drew and Hall, Spencer R and Housley Ochs, Jessica and Kubanek, Julia and Duffy, Meghan A},
  journal={Functional Ecology},
  volume={28},
  number={5},
  pages={1245--1255},
  year={2014},
  publisher={Wiley Online Library}
}


@article{codreanu1981,
  title={On two \textit{Metschnikowia} yeast species producing hemocoelic infections in \textit{Daphnia magna} and \textit{Artemia salina} (Crustacea, Phyllopoda) from {R}omania},
  author={Codreanu, Radu and Codreanu-Balcescu, Doina},
  journal={Journal of Invertebrate Pathology},
  volume={37},
  number={1},
  pages={22--27},
  year={1981},
  publisher={Elsevier}
}

@article{moore2003,
  title={Infection and mortality by the yeast \textit{Metschnikowia bicuspidata} var. bicuspidata in chinook salmon fed live adult brine shrimp (\textit{Artemia franciscana})},
  author={Moore, MM and Strom, MS},
  journal={Aquaculture},
  volume={220},
  number={1},
  pages={43--57},
  year={2003},
  publisher={Elsevier}
}

@article{kraaijeveld2002,
  title={Costs of resistance in insect-parasite and insect-parasitoid interactions},
  author={Kraaijeveld, AR and Ferrari, J and Godfray, HCJ},
  journal={Parasitology},
  volume={125},
  number={07},
  pages={S71--S82},
  year={2002},
  publisher={Cambridge Univ Press}
}

@Article{ bergelson1996,
	title = "Surveying patterns in the cost of resistance in plants",
	author = "Joy Bergelson and Colin B Purrington",
	journal = "American Naturalist",
	pages = "536--558",
	year = "1996",
	publisher = "JSTOR"
}

@Article{ cheatsazan2013,
	title = "Experimental evidence for a cost of resistance to the fungal pathogen, \textit{Batrachochytrium dendrobatidis}, for the palmate newt, \textit{Lissotriton helveticus}",
	author = "Hamed Cheatsazan and Ana P de Almedia and Andrew F Russell and Camille Bonneaud",
	journal = "BMC ecology",
	volume = "13",
	number = "1",
	pages = "27",
	year = "2013",
	publisher = "BioMed Central Ltd"
}


@article{dallas2014,
  title={Nitrate enrichment alters a \textit{Daphnia}--microparasite interaction through multiple pathways},
  author={Dallas, Tad and Drake, John M},
  journal={Ecology and Evolution},
  volume={4},
  number={3},
  pages={243--250},
  year={2014},
  publisher={Wiley Online Library}
}


@article{dallas2015,
  title={Competition-mediated feedbacks in experimental multi-species epizootics},
  author={Dallas, Tad and Hall, Richard M and Drake, John M},
  journal={Ecology},
  volume = {in press}
  year={2015},
  publisher={Wiley Online Library}
}


@Article{ duffy2012,
	title = "Ecological context influences epidemic size and parasite-driven evolution",
	author = "Meghan A Duffy and Jessica Housley Ochs and Rachel M Penczykowski and David J Civitello and Christopher A Klausmeier and Spencer R Hall",
	journal = "Science",
	volume = "335",
	number = "6076",
	pages = "1636--1638",
	year = "2012",
	publisher = "American Association for the Advancement of Science"
}

@Article{ hall2009,
	title = "Friendly competition: evidence for a dilution effect among competitors in a planktonic host-parasite system",
	author = "Spencer R Hall and Claes R Becker and Joseph L Simonis and Meghan A Duffy and Alan J Tessier and Carla E C{\'a}ceres",
	journal = "Ecology",
	volume = "90",
	number = "3",
	pages = "791--801",
	year = "2009",
	publisher = "Eco Soc America"
}

@Article{ hall2011,
	title = "Epidemic size determines population-level effects of fungal parasites on \textit{Daphnia} hosts",
	author = "Spencer R Hall and Claes R Becker and Meghan A Duffy and Carla E C{\'a}ceres",
	journal = "Oecologia",
	volume = "166",
	number = "3",
	pages = "833--842",
	year = "2011",
	publisher = "Springer"
}


@article{brace2015,
  title={Highway to the danger zone: exposure-dependent costs of immunity in a vertebrate ectotherm},
  author={Brace, Amber J and Sheikali, Sam and Martin, Lynn B},
  journal={Functional Ecology},
  year={2015},
  publisher={Wiley Online Library}
}
@Article{ hasu2009,
	title = "Differences in parasite susceptibility and costs of resistance between naturally exposed and unexposed host populations",
	author = "T Hasu and DP Benesh and ET Valtonen",
	journal = {Journal of Evolutionary Biology},
	volume = "22",
	number = "4",
	pages = "699--707",
	year = "2009",
	publisher = "Wiley Online Library"
}

@Article{ labbe2010,
	title = "Successfully resisting a pathogen is rarely costly in \textit{Daphnia magna}",
	author = "Pierrick Labb{\'e} and Pedro F Vale and Tom J Little",
	journal = "BMC Evolutionary Biology",
	volume = "10",
	number = "1",
	pages = "355",
	year = "2010",
	publisher = "BioMed Central Ltd"
}


@article{ciota2011,
  title={The costs of infection and resistance as determinants of West Nile virus susceptibility in \textit{Culex} mosquitoes},
  author={Ciota, Alexander T and Styer, Linda M and Meola, Mark A and Kramer, Laura D},
  journal={BMC Ecology},
  volume={11},
  number={1},
  pages={23},
  year={2011},
  publisher={BioMed Central Ltd}
}


@Article{ little2007,
	title = "Evidence for a cost of immunity when the crustacean \textit{Daphnia magna} is exposed to the bacterial pathogen \textit{Pasteuria ramosa}",
	author = "Tom J Little and Stuart C Killick",
	journal = "Journal of Animal Ecology",
	volume = "76",
	number = "6",
	pages = "1202--1207",
	year = "2007",
	publisher = "Wiley Online Library"
}

@article{little2001,
  title={Temporal patterns of genetic variation for resistance and infectivity in a \textit{Daphnia}-microparasite system},
  author={Little, Tom J and Ebert, Dieter},
  journal={Evolution},
  volume={55},
  number={6},
  pages={1146--1152},
  year={2001},
  publisher={Wiley Online Library}
}

@Article{ little2002,
	title = "Competitiveness and life-history characteristics of \textit{Daphnia} with respect to susceptibility to a bacterial pathogen",
	author = "TJ Little and H-J Carius and O Sakwinska and D Ebert",
	journal = "Journal of Evolutionary Biology",
	volume = "15",
	number = "5",
	pages = "796--802",
	year = "2002",
	publisher = "Wiley Online Library"
}

@article{blaustein2005,
  title={Interspecific variation in susceptibility of frog tadpoles to the pathogenic fungus Batrachochytrium dendrobatidis},
  author={Blaustein, Andrew R and Romansic, John M and Scheessele, Erin A and Han, Barbara A and Pessier, Allan P and Longcore, Joyce E},
  journal={Conservation Biology},
  volume={19},
  number={5},
  pages={1460--1468},
  year={2005},
  publisher={Wiley Online Library}
}

@article{johnson2008,
  title={Diversity and disease: community structure drives parasite transmission and host fitness},
  author={Johnson, Pieter TJ and Hartson, Richard B and Larson, Donald J and Sutherland, Daniel R},
  journal={Ecology Letters},
  volume={11},
  number={10},
  pages={1017--1026},
  year={2008},
  publisher={Wiley Online Library}
}


@article{kozlowski1992,
  title={Optimal allocation of resources to growth and reproduction: implications for age and size at maturity},
  author={Koz{\l}owski, Jan},
  journal={Trends in Ecology \& Evolution},
  volume={7},
  number={1},
  pages={15--19},
  year={1992},
  publisher={Elsevier}
}

@Article{ minchella1985,
	title = "Host life-history variation in response to parasitism",
	author = "DJ Minchella",
	journal = "Parasitology",
	volume = "90",
	number = "01",
	pages = "205--216",
	year = "1985",
	publisher = "Cambridge Univ Press"
}


@article{izhar2015,
  title={Host age modulates parasite infectivity, virulence and reproduction},
  author={Izhar, Rony and Ben-Ami, Frida},
  journal={Journal of Animal Ecology},
  year={2015},
  publisher={Wiley Online Library}
}

@article{ebert2005,
  title={Ecology, epidemiology, and evolution of parasitism in Daphnia},
  author={Ebert, Dieter},
  year={2005},
  publisher={National Center for Biotechnology Information (US)}
}

@article{ebert2008,
  title={Host--parasite coevolution: insights from the \textit{Daphnia}--parasite model system},
  author={Ebert, Dieter},
  journal={Current Opinion in Microbiology},
  volume={11},
  number={3},
  pages={290--301},
  year={2008},
  publisher={Elsevier}
}

@article{izhar2015b,
  title={Host age modulates within-host parasite competition},
  author={Izhar, Rony and Routtu, Jarkko and Ben-Ami, Frida},
  journal={Biology Letters},
  volume={11},
  number={5},
  pages={20150131},
  year={2015},
  publisher={The Royal Society}
}

@article{searle2015,
  title={Plasticity, not genetic variation, drives infection success of a fungal parasite},
  author={Searle, CL and Ochs, JH and C{\'a}ceres, CE and Chiang, SL and Gerardo, NM and Hall, SR and Duffy, MA},
  journal={Parasitology},
  volume={142},
  number={06},
  pages={839--848},
  year={2015},
  publisher={Cambridge Univ Press}
}

@Article{ duffy2012,
	title = "Ecological context influences epidemic size and parasite-driven evolution",
	author = "Meghan A Duffy and Jessica Housley Ochs and Rachel M Penczykowski and David J Civitello and Christopher A Klausmeier and Spencer R Hall",
	journal = "Science",
	volume = "335",
	number = "6076",
	pages = "1636--1638",
	year = "2012",
	publisher = "American Association for the Advancement of Science"
}

@article{hall2009b,
  title={Resource ecology of virulence in a planktonic host-parasite system: an explanation using dynamic energy budgets},
  author={Hall, Spencer R and Simonis, Joseph L and Nisbet, Roger M and Tessier, Alan J and C{\'a}ceres, Carla E},
  journal={The American Naturalist},
  volume={174},
  number={2},
  pages={149--162},
  year={2009},
  publisher={JSTOR}
}


@Article{ hall2009,
	title = "Friendly competition: evidence for a dilution effect among competitors in a planktonic host-parasite system",
	author = "Spencer R Hall and Claes R Becker and Joseph L Simonis and Meghan A Duffy and Alan J Tessier and Carla E C{\'a}ceres",
	journal = "Ecology",
	volume = "90",
	number = "3",
	pages = "791--801",
	year = "2009",
	publisher = "Eco Soc America"
}

@article{read1994,
  title={The evolution of virulence},
  author={Read, Andrew F},
  journal={Trends in Microbiology},
  volume={2},
  number={3},
  pages={73--76},
  year={1994},
  publisher={Elsevier}
}

@incollection{ebert2005.6,
	title={Host Adaptations against the costs of parasitism},
  booktitle={Ecology, Epidemiology, and Evolution of Parasitism in \textit{Daphnia}},
  author={Ebert, Dieter},
  year={2005},
  publisher={National Center for Biotechnology Information (US)}
}

@incollection{smirnov2013,
  title={Immunology and Immunity},
  booktitle={Physiology of the Cladocera},
  author ={Auld, Stuart},
  editor={Smirnov, Nikolai N},
  year={2013},
  publisher={Academic Press}
}

@InCollection{ moller1990,
	title = "Fitness effects of parasites on passerine birds: a review",
	author = "Anders P M{\o}ller and Klas Allander and Reija Dufva",
	booktitle = "Population Biology of Passerine Birds",
	pages = "269--280",
	year = "1990",
	publisher = "Springer"
}

@Article{ norris2000,
	title = "Ecological immunology: life history trade-offs and immune defense in birds",
	author = "Ken Norris and Matthew R Evans",
	journal = "Behavioral Ecology",
	volume = "11",
	number = "1",
	pages = "19--26",
	year = "2000",
	publisher = "ISBE"
}

@article{little2005,
  title={Invertebrate immunity and the limits of mechanistic immunology},
  author={Little, Tom J and Hultmark, Dan and Read, Andrew F},
  journal={Nature Immunology},
  volume={6},
  number={7},
  pages={651--654},
  year={2005},
  publisher={Nature Publishing Group}
}

@Article{ R2013,
	title = "R: A language and environment for statistical computing",
	author = "{R Development Core Team}",
	journal = "R foundation for Statistical Computing",
	year = "2013",
	publisher = "sn"
}

@Manual{ pmcmr,
  title = {PMCMR: Calculate Pairwise Multiple Comparisons of Mean Rank Sums},
  author = {Thorsten Pohlert},
  year = {2015},
  note = {R package version 1.1},
}


@article{garbutt2014,
  title={Elevated maternal temperature enhances offspring disease resistance in \textit{Daphnia magna}},
  author={Garbutt, Jennie S and Scholefield, Jennifer A and Vale, Pedro F and Little, Tom J},
  journal={Functional Ecology},
  volume={28},
  number={2},
  pages={424--431},
  year={2014},
  publisher={Wiley Online Library}
}
@Book{ EPA2002,
	title = "Methods for measuring the acute toxicity of effluents and receiving waters to freshwater and marine organisms",
	author = {{US Environmental Protection Agency}},
	year = "2002",
	publisher = "Environmental Monitoring Systems Laboratory, Office of Research and Development"
}

@Article{ wood2007,
	title = "Parasites alter community structure",
	author = "Chelsea L Wood and James E Byers and Kathryn L Cottingham and Irit Altman and Megan J Donahue and April MH Blakeslee",
	journal = "Proceedings of the National Academy of Sciences",
	volume = "104",
	number = "22",
	pages = "9335--9339",
	year = "2007"
}

@Article{ woolhouse2001,
	title = "Population biology of multihost pathogens",
	author = "Mark EJ Woolhouse and Louise H Taylor and Daniel T Haydon",
	journal = "Science",
	volume = "292",
	number = "5519",
	pages = "1109--1112",
	year = "2001",
	publisher = "American Association for the Advancement of Science"
}

@Article{ zuk2002,
	title = "Immune defense and host life history",
	author = "Marlene Zuk and Andrew M Stoehr",
	journal = "The American Naturalist",
	volume = "160",
	number = "S4",
	pages = "S9--S22",
	year = "2002",
	publisher = "JSTOR"
}

@article{rigby2002,
  title={Why should parasite resistance be costly?},
  author={Rigby, Mark C and Hechinger, Ryan F and Stevens, Lori},
  journal={Trends in Parasitology},
  volume={18},
  number={3},
  pages={116--120},
  year={2002},
  publisher={Elsevier}
}

@article{sandland2003,
  title={Costs of immune defense: an enigma wrapped in an environmental cloak?},
  author={Sandland, Gregory J and Minchella, Dennis J},
  journal={Trends in Parasitology},
  volume={19},
  number={12},
  pages={571--574},
  year={2003},
  publisher={Elsevier}
}


@article{ebert1998,
  title={Within--and between--population variation for resistance of \textit{Daphnia magna} to the bacterial endoparasite \textit{Pasteuria ramosa}},
  author={Ebert, Dieter and Zschokke-Rohringer, Christina D and Carius, Hans Joachim},
  journal={Proceedings of the Royal Society of London. Series B: Biological Sciences},
  volume={265},
  number={1410},
  pages={2127--2134},
  year={1998},
  publisher={The Royal Society}
}
@article{routtu2015,
  title={Genetic architecture of resistance in \textit{Daphnia} hosts against two species of host-specific parasites},
  author={Routtu, J and Ebert, D},
  journal={Heredity},
  volume={114},
  number={2},
  pages={241--248},
  year={2015},
  publisher={Nature Publishing Group}
}


@Article{ roy2000,
	title = "Evolutionary dynamics of pathogen resistance and tolerance",
	author = "BA Roy and JW Kirchner",
	journal = "Evolution",
	volume = "54",
	number = "1",
	pages = "51--63",
	year = "2000",
	publisher = "Wiley Online Library"
}

@Article{ greenman2000,
	title = "Parasite-mediated and direct competition in a two-host shared macroparasite system",
	author = "JV Greenman and PJ Hudson",
	journal = "Theoretical Population Biology",
	volume = "57",
	number = "1",
	pages = "13--34",
	year = "2000",
	publisher = "Elsevier"
}

@Article{ gilligan2008,
	title = "Epidemiological models for invasion and persistence of pathogens",
	author = "Christopher A Gilligan and Frank van den Bosch",
	journal = "Annu. Rev. Phytopathol.",
	volume = "46",
	pages = "385--418",
	year = "2008",
	publisher = "Annual Reviews"
}

@Article{ auld2013,
	title = "Variation in costs of parasite resistance among natural host populations",
	author = "SKJR Auld and RM Penczykowski and J {Housley Ochs} and DC Grippi and SR Hall and MA Duffy",
	journal = "Journal of Evolutionary Biology",
	volume = "26",
	number = "11",
	pages = "2479--2486",
	year = "2013",
	publisher = "Wiley Online Library"
}

@Article{ michalakis1994,
	title = "Parasitic effects on host life-history traits: a review of recent studies",
	author = "Y Michalakis and ME Hochberg",
	journal = "Parasite",
	volume = "1",
	number = "4",
	pages = "291--294",
	year = "1994"
}
